# Supplementary material for: Evaluating the Performance of Sputum-Based Targeted Sequencing Against Mycobacterial Whole-Genome Sequencing in Predicting Tuberculosis Drug Resistance
Source: Int J Mol Sci. 2026 Jun 15;27(12):5392. doi: 10.3390/ijms27125392 (PMC13299658; doi:10.3390/ijms27125392)
Supplement: Supplementary file 1 [file ijms-27-05392-s001.zip › Supplementary Tables.xlsx]

## Sheet: Table S1
Table S1: Samples with inconsistent detection of drug resistance gene site mutations by tNGS and WGS
Sample	Drugs	tNGS_mutation (mutation rate%)	WGS_mutation (mutation rate%)	Confidence grading in WHO catalogue (2023)
21-738	RIF	rpoB p.Asp435Val(0.21)	rpoB p.Ser450Leu(1.00)	Assoc w R
		rpoB p.Ser441Ala(0.64)		Assoc w R - Interim
22-424	RIF	rpoB p.Ser450Leu(0.41)	rpoB p.Leu430Pro(1.00)	Assoc w R
19-350	RIF	rpoB p.Gln432Pro(0.73)	rpoB p.Gln432Pro(0.99)	Assoc w R
		rpoB p.Ser450Leu(0.25)		Assoc w R
22-731	RIF	rpoB p.Ser450Leu(0.25)	rpoB p.Leu430Pro(1.00)	Assoc w R
		rpoB p.Ser441Ala(0.56)		Assoc w R - Interim
22-770	RIF	rpoB p.Ser441Ala(0.75)	rpoB p.His445Tyr(1.00)	Assoc w R - Interim/Assoc w R
23-746	RIF		rpoB p.Ser450Leu(1.00)	Assoc w R
23-11988	RIF	rpoB p.Asp435Tyr(0.28)	rpoB p.Leu452Pro(1.00)	Assoc w R
20-610	RIF	rpoB p.Ser450Leu(0.61)	rpoB p.Leu430Pro(1.00)	Assoc w R
		rpoB p.Ser441Ala(0.26		Assoc w R - Interim
22-227	RIF	rpoB p.Ser450Leu(0.31)		Assoc w R
	RIF	rpoB p.Ser441Ala(0.37)		Assoc w R - Interim
21-663	RIF	rpoB p.Leu452Pro(0.67)	rpoB p.Leu452Pro(1.00)	Assoc w R
		rpoB p.Ser441Ala(0.29)		Assoc w R - Interim
20-426	RIF	rpoB p.Ser441Ala(0.66)		Assoc w R - Interim
23-172	RIF	rpoB p.Ser441Ala(0.85)	rpoB p.Leu430Pro(1.00)	Assoc w R - Interim/Assoc w R
23-420	RIF	rpoB p.Ser441Ala(0.56)	rpoB p.Leu452Pro(1.00)	Assoc w R - Interim/Assoc w R
23-523	RIF		rpoB p.Ser450Leu(1.00)	Assoc w R
23-210	RIF	rpoB p.Ser450Leu(0.34)		Assoc w R
21-1179	RIF	rpoB p.Ser450Leu(0.33)		Assoc w R
21-1177	RIF	rpoB p.Ser450Leu(0.46)		Assoc w R
21-1178	RIF	rpoB p.Ser450Leu(0.49)		Assoc w R
		rpoB p.Ser441Ala(0.31)		Assoc w R - Interim
21-686	RIF	rpoB p.Ser450Leu(0.59)		Assoc w R
21-932	RIF	rpoB p.Ser450Leu(0.77)		Assoc w R
21-757	RIF	rpoB p.Ser441Ala(0.77)		Assoc w R - Interim
22-299	RIF	rpoB p.Ser441Ala(0.24)		Assoc w R - Interim
22-548	RIF	rpoB p.Ser450Asn(0.28)		Assoc w R - Interim
		rpoB p.Ser441Ala(0.34)		Assoc w R - Interim
23-713	RIF	rpoB p.Asp435Asn(0.82)		Assoc w R - Interim
		rpoB p.Ser441Ala(0.91)		Assoc w R - Interim
21-738	INH		inhA c.-777C>T(1.00)	Assoc w R
22-424	INH	katG p.Ser315Thr(0.36)		Assoc w R
22-731	INH	katG p.Ser315Thr(0.69)	inhA c.-777C>T(1.00)	Assoc w R
23-11988	INH		katG p.Ser315Thr(1.00)	Assoc w R
22-227	INH	katG p.Ser315Thr(0.54)		Assoc w R
24-131	INH		katG c.10dupC(0.16)	Assoc w R
20-426	INH	katG p.Ser315Thr(0.91)		Assoc w R
23-210	INH	katG p.Ser315Thr(0.27)		Assoc w R
21-1179	INH	inhA c.-777C>T(0.25)		Assoc w R
		katG p.Ser315Thr(0.25)		Assoc w R
21-1177	INH	katG p.Ser315Thr(0.25)		Assoc w R
21-1178	INH	katG p.Ser315Thr(0.23)		Assoc w R
21-686	INH	katG p.Ser315Thr(0.56)	inhA c.-777C>T(1.00)	Assoc w R
21-932	INH	katG p.Ser315Thr(0.62)		Assoc w R
22-132	INH	katG p.Ser315Thr(0.28)		Assoc w R
23-717	INH	katG p.Ser315Thr(0.54)		Assoc w R
20-611	EMB	embB p.Met306Val(0.31)		Assoc w R
23-11988	EMB		embB p.Gly406Asp(1.00)	Assoc w R
20-610	EMB	embB p.Gly406Ser(0.32)		Assoc w R
20-426	EMB	embB p.Met306Ile(0.24)		Assoc w R
		embB p.Met306Ile(0.32)		Assoc w R
23-532	EMB		embB p.Gln497Arg(1.00)	Assoc w R
21-686	EMB	embB p.Met306Val(0.66)		Assoc w R
21-932	EMB	embB p.Met306Val(0.49)		Assoc w R
21-738	PZA	pncA p.His57Asp(0.90)	pncA p.Val155Ala(1.00)	Assoc w R/Assoc w R - Interim/
22-212	PZA		pncA p.Leu182Ser(1.00)	Assoc w R
22-770	PZA		pncA c.-11A>G(1.00)	Assoc w R
23-11988	PZA		pncA p.His51Pro(1.00)	Assoc w R
21-686	PZA	pncA p.Val139Ala(0.22)		Assoc w R
22-770	MFX		gyrA p.Asp94Ala(1.00)	Assoc w R
23-746	MFX		gyrA p.Asp94Ala(1.00)	Assoc w R
23-11988	MFX	gyrA p.Ala90Val(0.72)		Assoc w R
20-610	MFX	gyrA p.Ser91Pro(0.43)		Assoc w R
24-131	MFX		gyrA p.Asp94Ala(1.00)	Assoc w R
23-420	MFX	gyrA p.Asp94Gly(0.29)		Assoc w R
		gyrA p.Ser91Pro(0.31)		Assoc w R
		gyrB p.Asp461Asn(0.39)		Assoc w R - Interim
21-686	MFX	gyrA p.Asp94Ala(0.39)		Assoc w R
21-932	MFX	gyrA p.Asp94Ala(0.50)		Assoc w R
22-471	MFX		gyrA p.Asp89Asn(1.00)	Assoc w R
22-425	MFX		gyrA p.Asp94Ala(0.98)	Assoc w R
21-757	MFX		gyrA p.Ala90Val(1.00)	Assoc w R
23-456	MFX	gyrA p.Gly88Ala(0.84)		Assoc w R - Interim
22-770	LFX		gyrA p.Asp94Ala(1.00)	Assoc w R
23-746	LFX		gyrA p.Asp94Ala(1.00)	Assoc w R
23-11988	LFX	gyrA p.Ala90Val(0.72)		Assoc w R
20-610	LFX	gyrA p.Ser91Pro(0.43)		Assoc w R
24-131	LFX		gyrA p.Asp94Ala(1.00)	Assoc w R
23-420	LFX	gyrA p.Asp94Gly(0.29)		Assoc w R
		gyrA p.Ser91Pro(0.31)		Assoc w R
		gyrB p.Asp461Asn(0.39)		Assoc w R - Interim
21-686	LFX	gyrA p.Asp94Ala(0.39)		Assoc w R
21-932	LFX	gyrA p.Asp94Ala(0.50)		Assoc w R
22-471	LFX		gyrA p.Asp89Asn(1.00)	Assoc w R
22-425	LFX		gyrA p.Asp94Ala(0.98)	Assoc w R
21-757	LFX		gyrA p.Ala90Val(1.00)	Assoc w R
23-456	LFX	gyrA p.Gly88Ala(0.84)		Assoc w R - Interim
21-738	STM		rpsL p.Lys43Arg(1.00)	Assoc w R
22-731	STM	rpsL p.Lys43Arg(0.34)		Assoc w R
23-11988	STM	rpsL p.Lys43Arg(0.73),		Assoc w R
20-610	STM	rpsL p.Lys43Arg(0.34)		Assoc w R
22-227	STM	rpsL p.Lys43Arg(0.51)		Assoc w R
20-426	STM	rpsL p.Lys43Arg(0.21)		Assoc w R
23-532	STM		rpsL p.Lys88Arg(1.00)	Assoc w R
23-523	STM		rpsL p.Lys88Arg(1.00)	Assoc w R
23-210	STM	rpsL p.Lys43Arg(0.22)		Assoc w R
21-1179	STM	rpsL p.Lys43Arg(0.40)		Assoc w R
21-1178	STM	rpsL p.Lys43Arg(0.27)		Assoc w R
21-932	STM	rpsL p.Lys43Arg(0.64)		Assoc w R

## Sheet: Table S2
Table S2:Mutation Differences and Drug Resistance Prediction Results of 14 Anti-Tuberculosis Drugs in Strains tNGS and WGS
	RIF		INH		EMB		PZA		MFX		LFX		BDQ		DLM		LZD		STM		AMK		KAN		CAP		PAS
Sample	WGS	Isolated strain tNGS	WGS	Isolated strain tNGS	WGS	Isolated strain tNGS	WGS	Isolated strain tNGS	WGS	Isolated strain tNGS	WGS	Isolated strain tNGS	WGS	Isolated strain tNGS	WGS	Isolated strain tNGS	WGS	Isolated strain tNGS	WGS	Isolated strain tNGS	WGS	Isolated strain tNGS	WGS	Isolated strain tNGS	WGS	Isolated strain tNGS	WGS	Isolated strain tNGS
21-800	-	-	inhA c.-777C>T(1673425:C>T)(Assoc w R WHO catalogue v2) (1.00)	inhA c.-777C>T(1673425:C>T)(Assoc w R WHO catalogue v2) (1.00)	-	-	pncA p.His137Pro(2288832:T>G)(Assoc w R - Interim WHO catalogue v2) (1.00)	pncA p.His137Pro(2288832:T>G)(Assoc w R - Interim WHO catalogue v2) (1.00)	-	-	-	-	-	-	-	-	-	-	-	-	-	-	-	-	-	-	-	-
21-932	-	-	-	-	-	-	-	-	-	-	-	-	-	-	-	-	-	-	-	-	-	-	-	-	-	-	-	-
22-132	-	-	-	-	-	-	-	-	-	-	-	-	-	-	-	-	-	-	-	-	-	-	-	-	-	-	-	-
22-227	-	-	-	-	-	-	-	-	-	-	-	-	-	-	-	-	-	-	-	-	-	-	-	-	-	-	-	-
23-210	-	-	-	-	-	-	-	-	-	-	-	-	-	-	-	-	-	-	-	-	-	-	-	-	-	-	-	-
24-131	rpoB p.Ser450Trp(761155:C>G)(Assoc w R WHO catalogue v2) (1.00)	rpoB p.Ser450Trp(761155:C>G)(Assoc w R WHO catalogue v2) (1.00)	katG c.10dupC(2156101:T>TG)(Assoc w R WHO catalogue v2) (0.16)	katG c.10dupC(2156101:T>TG)(Assoc w R WHO catalogue v2) (0.17)	-	-	-	-	gyrA p.Asp94Ala(7582:A>C)(Assoc w R WHO catalogue v2) (1.00)	gyrA p.Asp94Ala(7582:A>C)(Assoc w R WHO catalogue v2) (1.00)	gyrA p.Asp94Ala(7582:A>C)(Assoc w R WHO catalogue v2) (1.00)	gyrA p.Asp94Ala(7582:A>C)(Assoc w R WHO catalogue v2) (1.00)	-	-	-	-	-	-	rpsL p.Lys88Arg(781822:A>G)(Assoc w R WHO catalogue v2) (1.00)	rpsL p.Lys88Arg(781822:A>G)(Assoc w R WHO catalogue v2) (1.00)	-	-	-	-	-	-	-	-
20-828	rpoB p.Asp435Gly(761110:A>G)(Assoc w R - Interim WHO catalogue v2) (1.00), rpoB p.Leu430Pro(761095:T>C)(Assoc w R WHO catalogue v2) (1.00)	rpoB p.Asp435Gly(761110:A>G)(Assoc w R - Interim WHO catalogue v2) (1.00), rpoB p.Leu430Pro(761095:T>C)(Assoc w R WHO catalogue v2) (1.00)	-	-	embB p.Gln497Arg(4248003:A>G)(Assoc w R WHO catalogue v2) (1.00)	embB p.Gln497Arg(4248003:A>G)(Assoc w R WHO catalogue v2) (1.00)	-	-	gyrA p.Ala90Val(7570:C>T)(Assoc w R WHO catalogue v2) (1.00)	gyrA p.Ala90Val(7570:C>T)(Assoc w R WHO catalogue v2) (1.00)	gyrA p.Ala90Val(7570:C>T)(Assoc w R WHO catalogue v2) (1.00)	gyrA p.Ala90Val(7570:C>T)(Assoc w R WHO catalogue v2) (1.00)	-	-	-	-	-	-	-	-	-	-	-	-	-	-	-	-
21-757	-	-	-	-	-	-	-	-	gyrA p.Ala90Val(7570:C>T)(Assoc w R WHO catalogue v2) (1.00)	gyrA p.Ala90Val(7570:C>T)(Assoc w R WHO catalogue v2) (1.00)	gyrA p.Ala90Val(7570:C>T)(Assoc w R WHO catalogue v2) (1.00)	gyrA p.Ala90Val(7570:C>T)(Assoc w R WHO catalogue v2) (1.00)	-	-	-	-	-	-	-	-	-	-	-	-	-	-	-	-
21-784	-	-	-	-	-	-	-	-	gyrA p.Asp94Gly(7582:A>G)(Assoc w R WHO catalogue v2) (1.00)	gyrA p.Asp94Gly(7582:A>G)(Assoc w R WHO catalogue v2) (1.00)	gyrA p.Asp94Gly(7582:A>G)(Assoc w R WHO catalogue v2) (1.00)	gyrA p.Asp94Gly(7582:A>G)(Assoc w R WHO catalogue v2) (1.00)	-	-	-	-	-	-	-	-	-	-	-	-	-	-	-	-
22-471	-	-	-	-	-	-	-	-	gyrA p.Asp89Asn(7566:G>A)(Assoc w R WHO catalogue v2) (1.00)	gyrA p.Asp89Asn(7566:G>A)(Assoc w R WHO catalogue v2) (1.00)	gyrA p.Asp89Asn(7566:G>A)(Assoc w R WHO catalogue v2) (1.00)	gyrA p.Asp89Asn(7566:G>A)(Assoc w R WHO catalogue v2) (1.00)	-	-	-	-	-	-	-	-	-	-	-	-	-	-	-	-
22-786	-	-	-	-	-	-	-	-	-	-	-	-	-	-	-	-	-	-	-	-	-	-	-	-	-	-	-	-
23-456	-	-	-	-	-	-	-	-	-	-	-	-	-	-	-	-	-	-	-	-	-	-	-	-	-	-	-	-
21-686	-	-	inhA c.-777C>T(1673425:C>T)(Assoc w R WHO catalogue v2) (1.00)	inhA c.-777C>T(1673425:C>T)(Assoc w R WHO catalogue v2) (1.00)	-	-	-	-	-	-	-	-	-	-	-	-	-	-	rpsL p.Lys43Arg(781687:A>G)(Assoc w R WHO catalogue v2) (1.00)	rpsL p.Lys43Arg(781687:A>G)(Assoc w R WHO catalogue v2) (1.00)	-	-	-	-	-	-	-	-
22-299	-	-	-	-	-	-	-	-	gyrA p.Ala90Val(7570:C>T)(Assoc w R WHO catalogue v2) (0.85)	gyrA p.Ala90Val(7570:C>T)(Assoc w R WHO catalogue v2) (0.87)	gyrA p.Ala90Val(7570:C>T)(Assoc w R WHO catalogue v2) (0.85)	gyrA p.Ala90Val(7570:C>T)(Assoc w R WHO catalogue v2) (0.87)	-	-	-	-	-	-	-	-	-	-	-	-	-	-	-	-
22-313	-	-	-	-	-	-	-	-	-	-	-	-	-	-	-	-	-	-	rpsL p.Lys43Arg(781687:A>G)(Assoc w R WHO catalogue v2) (1.00)	rpsL p.Lys43Arg(781687:A>G)(Assoc w R WHO catalogue v2) (1.00)	-	-	-	-	-	-	-	-
22-548	-	-	-	-	-	-	-	-	-	-	-	-	-	-	-	-	-	-	-	-	-	-	-	-	-	-	-	-
23-172	rpoB p.Leu430Pro(761095:T>C)(Assoc w R WHO catalogue v2) (1.00)	rpoB p.Leu430Pro(761095:T>C)(Assoc w R WHO catalogue v2) (1.00)	-	-	-	-	-	-	-	-	-	-	-	-	-	-	-	-	rpsL p.Lys43Arg(781687:A>G)(Assoc w R WHO catalogue v2) (1.00)	rpsL p.Lys43Arg(781687:A>G)(Assoc w R WHO catalogue v2) (1.00)	-	-	-	-	-	-	-	-
23-717	-	-	-	-	-	-	-	-	-	-	-	-	-	-	-	-	-	-	gid p.Gln127*(4407824:G>A)(Assoc w R WHO catalogue v2) (1.00)	gid p.Gln127*(4407824:G>A)(Assoc w R WHO catalogue v2) (0.69)	-	-	-	-	-	-	-	-
20-426	-	-	-	-	-	-	-	-	-	-	-	-	-	-	-	-	-	-	-	-	-	-	-	-	-	-	-	-
21-1177	-	-	-	-	-	-	-	-	-	-	-	-	-	-	-	-	-	-	-	-	-	-	-	-	-	-	-	-
21-1178	-	-	-	-	-	-	-	-	-	-	-	-	-	-	-	-	-	-	-	-	-	-	-	-	-	-	-	-
21-1179	-	-	-	-	-	-	-	-	-	-	-	-	-	-	-	-	-	-	-	-	-	-	-	-	-	-	-	-
21-1192	rpoB p.Ser450Leu(761155:C>T)(Assoc w R WHO catalogue v2) (1.00)	rpoB p.Ser450Leu(761155:C>T)(Assoc w R WHO catalogue v2) (1.00)	-	-	-	-	-	-	-	-	-	-	-	-	-	-	-	-	rpsL p.Lys43Arg(781687:A>G)(Assoc w R WHO catalogue v2) (1.00)	rpsL p.Lys43Arg(781687:A>G)(Assoc w R WHO catalogue v2) (1.00)	-	-	-	-	-	-	-	-
23-420	rpoB p.Leu452Pro(761161:T>C)(Assoc w R WHO catalogue v2) (1.00)	rpoB p.Leu452Pro(761161:T>C)(Assoc w R WHO catalogue v2) (1.00)	katG p.Ser315Thr(2155168:C>G)(Assoc w R WHO catalogue v2) (1.00)	katG p.Ser315Thr(2155168:C>G)(Assoc w R WHO catalogue v2) (1.00)	-	-	-	-	-	-	-	-	-	-	-	-	-	-	rpsL p.Lys43Arg(781687:A>G)(Assoc w R WHO catalogue v2) (1.00)	rpsL p.Lys43Arg(781687:A>G)(Assoc w R WHO catalogue v2) (1.00)	-	-	-	-	-	-	-	-
